# Supplementary material for: Unraveling the Molecular Mechanisms of Blueberry Root Drought Tolerance Through Yeast Functional Screening and Metabolomic Profiling
Source: Plants (Basel). 2024 Dec 17;13(24):3528. doi: 10.3390/plants13243528 (PMC11678528; doi:10.3390/plants13243528)
Supplement: Supplementary file 1 [file plants-13-03528-s001.zip]

Archive with 4 entries (4 files):
- plants-3357985-supplementary materials.pdf
- Table S1 .xlsx
- Table S2.xlsx
- Table S3.xlsx
