# Supplementary material for: Unraveling the Molecular Mechanisms of Blueberry Root Drought Tolerance Through Yeast Functional Screening and Metabolomic Profiling
Source: Plants (Basel). 2024 Dec 17;13(24):3528. doi: 10.3390/plants13243528 (PMC11678528; doi:10.3390/plants13243528)
Supplement: Supplementary file 1 [file plants-13-03528-s001.zip › Table S1 .xlsx]

## Sheet: primer
Table S1 Primers used in this study
Primer name	Sequences	Usage
P1-F	CGATGACGATAAGGTACCTAAGGATCCAAGCAGTGGTATCAACGCAGAGTGG	construct library
P2-F	CGATGACGATAAGGTACCTAAGGATCCAAAGCAGTGGTATCAACGCAGAGTGG	construct library
P3-F	CGATGACGATAAGGTACCTAAGGATCCAAAAGCAGTGGTATCAACGCAGAGTGG	construct library
P4-R	CCACTGTGCTGGATATCTGCAGAATTCATTCTAGAGGCCGAGGCGGCCGACATG	construct library
pYES2-F	CAGCTGTAATACGACTCACTATAGG	construct library
pYES2-R	AGGGTTAGGGATAGGCTTACCTTCG	construct library
D-Vc57g3.29-F	GCATTGCACCTCACTCCTG	qRT-PCR
D-Vc57g3.29-R	CCCATTTTCTCATCCCCAC	qRT-PCR
D-Vc33g112.25-F	CATTGATTGGGTTGAGCAG	qRT-PCR
D-Vc33g112.25-R	ACTTGAGAGGCATGGAGGG	qRT-PCR
D-Vc26g232.26-F	AAAAAGGCCACCCAAGCC	qRT-PCR
D-Vc26g232.26-R	GCAACCATCGGACCAAAC	qRT-PCR
D-Vc6g273.19-F	CATTAAGGACTCACCAAAGA	qRT-PCR
D-Vc6g273.19-R	AGGCAACAAATCAGAAGAAG	qRT-PCR
D-Vc7g52.40-F	CTCAATCTTCAGGGCGTA	qRT-PCR
D-Vc7g52.40-R	CAGCACTGCTTGCATAGC	qRT-PCR
D-Vc24g66.50-F	GGAGCAAATCATCAAGGA	qRT-PCR
D-Vc24g66.50-R	GCAGTAAGGACACAGCGT	qRT-PCR
D-Vc22g71.34-F	AGAGTGGATGCAAAATTTCT	qRT-PCR
D-Vc22g71.34-R	TTAGTTGGTTCCTTTAGGTG	qRT-PCR
D-Vc13g299.23-F	AGCCAATTTGGAATTTCGTA	qRT-PCR
D-Vc13g299.23-R	GGGGGTCTTCCTCTTATCAT	qRT-PCR
D-Vc9g335.38-F	GCTAGTATTCTCATGGATGG	qRT-PCR
D-Vc9g335.38-R	AGGAGGTTTAAGGTTGTCTT	qRT-PCR
D-Vc42g200.48-F	GTCTCCTCCTCTGTTTCCCT	qRT-PCR
D-Vc42g200.48-R	TTTGCTCACCCATACCTTTC	qRT-PCR
D-Vc41g134.27-F	GAGATTGGCAGGAATGTCAT	qRT-PCR
D-Vc41g134.27-R	ACTCGTAGATCCAAGGGTGG	qRT-PCR
D-Vc23g300.23-F	GAACGCACTGACACAGAACC	qRT-PCR
D-Vc23g300.23-R	AGCAGCAGAAGATGAAGATG	qRT-PCR
D-Vc21g39.23-F	GCCTTTTGTCGGTAATCAG	qRT-PCR
D-Vc21g39.23-R	GGCTTTTCTGGAACTTGAG	qRT-PCR
D-Vc72g0.26-F	TCCTCCAACTACAGCCCTT	qRT-PCR
D-Vc72g0.26-R	TTGTCTTCCCCAGCAAATC	qRT-PCR
