# Supplementary material for: Unraveling the Molecular Mechanisms of Blueberry Root Drought Tolerance Through Yeast Functional Screening and Metabolomic Profiling
Source: Plants (Basel). 2024 Dec 17;13(24):3528. doi: 10.3390/plants13243528 (PMC11678528; doi:10.3390/plants13243528)
Supplement: Supplementary file 1 [file plants-13-03528-s001.zip › Table S3.xlsx]

## Sheet: Sheet1
Table S3 KEGG functional enrichment analysis of drought-tolerance genes
Gene ID	Read counts	Functional annotation	ko_ID	Group
Vc7g45.10	21	ATPase, F0/V0 complex, subunit C protein	Oxidative phosphorylation (ko00190)	Group 1
Vc31g322.33	48	ATPase, F0/V0 complex, subunit C protein	Oxidative phosphorylation (ko00190)	Group 1
Vc2g194.26	53	vacuolar H+-pumping ATPase 16 kDa proteolipid subunit 4	Oxidative phosphorylation (ko00190)	Group 1
Vc14g139.23	46	vacuolar H+-pumping ATPase 16 kDa proteolipid subunit 4	Oxidative phosphorylation (ko00190)	Group 1
Vc3g248.26	53	vacuolar H+-pumping ATPase 16 kDa proteolipid subunit 4	Oxidative phosphorylation (ko00190)	Group 1
Vc22g238.20	35	ferredoxin 3	Photosynthesis (ko00195)	Group 1
Vc46g106.19	46	ferredoxin 3	Photosynthesis (ko00195)	Group 1
Vc47g51.44	44	ferredoxin 3	Photosynthesis (ko00195)	Group 1
Vc42g107.24	35	aldose 1-epimerase	Glycolysis/Gluconeogenesis(ko00010)	Group 1
Vc57g3.29	40	aldose 1-epimerase	Glycolysis/Gluconeogenesis(ko00010)	Group 1
Vc33g112.25	26	Pyruvate kinase	Glycolysis/Gluconeogenesis(ko00010)	Group 1
Vc26g239.53	27	Pyruvate kinase	Glycolysis/Gluconeogenesis(ko00010)	Group 1
Vc29g231.37	25	Pyruvate kinase	Glycolysis/Gluconeogenesis(ko00010)	Group 1
Vc2g236.21	46	phosphatidyl inositol monophosphate 5 kinase	Inositol phosphate metabolism (ko00562)	Group 1
Vc26g232.26	47	phosphatidyl inositol monophosphate 5 kinase	Inositol phosphate metabolism (ko00562)	Group 1
Vc29g224.22	43	phosphatidyl inositol monophosphate 5 kinase	Inositol phosphate metabolism (ko00562)	Group 1
Vc6g273.19	31	6-phosphogluconolactonase	Pentose phosphate pathway (ko00030)	Group 1
Vc39g154.27	32	6-phosphogluconolactonase	Pentose phosphate pathway (ko00030)	Group 1
Vc6g135.30	324	farnesyl diphosphate synthase 1	Terpenoid backbone biosynthesis (ko00900)	Group 2
Vc7g52.40	26	farnesyl diphosphate synthase 1	Terpenoid backbone biosynthesis (ko00900)	Group 2
Vc39g256.29	310	farnesyl diphosphate synthase 1	Terpenoid backbone biosynthesis (ko00900)	Group 2
Vc17g292.38	27	cinnamoyl-CoA reductase	Phenylpropanoid biosynthesis (ko00940)	Group 2
Vc19g366.36	20	cinnamoyl-CoA reductase	Phenylpropanoid biosynthesis (ko00940)	Group 2
Vc2g66.50	21	cinnamoyl-CoA reductase	Phenylpropanoid biosynthesis(ko00940)	Group 2
Vc22g71.34	23	glutathione S-transferase tau 7	Glutathione metabolism (ko00480)	Group 3
Vc2g225.25	26	glutathione S-transferase PHI 9	Glutathione metabolism (ko00480)	Group 3
Vc72g0.26	30	glutathione S-transferase PHI 9	Glutathione metabolism (ko00480)	Group 3
Vc13g299.23	23	glutathione S-transferase TAU 19	Glutathione metabolism (ko00480)	Group 3
Vc9g335.38	49	glutathione S-transferase TAU 10	Glutathione metabolism (ko00480)	Group 3
Vc42g200.48	31	glutathione S-transferase TAU 20	Glutathione metabolism (ko00480)	Group 3
Vc12g261.29	65	Nucleoside diphosphate kinase family protein	Purine metabolism (ko00230)	Group 3
Vc41g134.27	101	Nucleoside diphosphate kinase family protein	Purine metabolism (ko00230)	Group 3
Vc12g112.12	22	adenine phosphoribosyl transferase 1	Purine metabolism (ko00230)	Group 3
Vc23g300.23	96	adenine phosphoribosyl transferase 1	Purine metabolism (ko00230)	Group 3
Vc21g39.23	29	NADH-dependent glutamate synthase 1	Alanine, aspartate and glutamate metabolism (ko00250)	Group 3
Vc26g40.45	29	NADH-dependent glutamate synthase 1	Alanine, aspartate and glutamate metabolism (ko00250)	Group 3
Vc13g240.28	84	Ribosomal protein S19e	Ribosome (ko03010)	Group 4
Vc32g131.40	45	Ribosomal protein S19e	Ribosome (ko03010)	Group 4
Vc42g155.26	23	Ribosomal protein S19e	Ribosome (ko03010)	Group 4
Vc42g156.34	21	Ribosomal protein S19e	Ribosome (ko03010)	Group 4
Vc11g362.24	264	Ribosomal proteinL23e	Ribosome (ko03010)	Group 4
Vc15g354.41	437	Ribosomal protein L23e	Ribosome (ko03010)	Group 4
Vc24g39.78	387	Ribosomal protein L23e	Ribosome (ko03010)	Group 4
Vc4g85.49	59	Ribosomal protein L23e	Ribosome (ko03010)	Group 4
Vc32g322.37	23	Ribosomal protein S14e	Ribosome (ko03010)	Group 4
Vc30g298.34	24	Ribosomal protein S14e	Ribosome (ko03010)	Group 4
Vc42g19.36	24	Ribosomal protein S14e	Ribosome (ko03010)	Group 4
Vc21g65.56	23	Ribosomal protein L24e	Ribosome (ko03010)	Group 4
Vc33g271.45	39	Ribosomal protein L24e	Ribosome (ko03010)	Group 4
Vc26g65.23	40	Ribosomal protein L24e	Ribosome (ko03010)	Group 4
Vc16g239.29	41	Ribosomal protein L28	Ribosome (ko03010)	Group 4
Vc31g179.34	38	Ribosomal protein L28	Ribosome (ko03010)	Group 4
Vc35g264.27	306	Ribosomal protein L34e	Ribosome (ko03010)	Group 4
Vc4g358.28	298	Ribosomal protein L34e	Ribosome (ko03010)	Group 4
Vc40g20.34	41	26S proteasome regulatory subunit N11	Proteasome (ko03050)	Group 4
Vc41g51.38	31	26S proteasome regulatory subunit N11	Proteasome (ko03050)	Group 4
Vc23g322.63	42	26S proteasome regulatory subunit N11	Proteasome (ko03050)	Group 4
Vc32g53.22	68	U1 small nuclear ribonucleoprotein C	Spliceosome (ko03040)	Group 4
Vc30g17.55	58	U1 small nuclear ribonucleoprotein C	Spliceosome (ko03040)	Group 4
Vc42g217.23	68	U1 small nuclear ribonucleoprotein C	Spliceosome (ko03040)	Group 4
Vc32g210.38	22	splicing factor U2AF 65 kDa subunit	Spliceosome (ko03040)	Group 4
Vc42g85.26	32	splicing factor U2AF 65 kDa subunit	Spliceosome (ko03040)	Group 4
Vc8g80.23	37	small ubiquitin-related modifier，SUMO	RNA transport (ko03013)	Group 4
Vc1g371.27	38	small ubiquitin-related modifier，SUMO	RNA transport (ko03013)	Group 4
Vc1g372.38	22	small ubiquitin-related modifier，SUMO	RNA transport (ko03013)	Group 4
Vc22g348.23	50	elongation factor 1-alpha EEF1A	RNA transport (ko03013)	Group 4
Vc36g228.4	33	elongation factor 1-alpha EEF1A	RNA transport (ko03013)	Group 4
Vc11g96.21	112	calmodulin 5	MAPK signaling pathway-plant (ko04016)	Group 5
Vc26g309.31	71	calmodulin 5	MAPK signaling pathway-plant (ko04016)	Group 5
Vc24g311.27	48	calmodulin 5	MAPK signaling pathway-plant (ko04016)	Group 5
Vc24g353.31	74	calmodulin 5	MAPK signaling pathway-plant (ko04016)	Group 5
Vc29g297.31	74	calmodulin 5	MAPK signaling pathway-plant (ko04016)	Group 5
Vc40g230.30	30	RAB homolog 1	Endocytosis (ko04144)	Group 6
Vc19g284.51	29	Ras-related protein Rab-5C	Endocytosis (ko04144)	Group 6
Vc24g157.32	50	Ras-related protein Rab-5C	Endocytosis (ko04144)	Group 6
Vc13g78.32	163	tubulin alpha-2 chain	Phagosome (ko04145)	Group 6
Vc30g327.34	179	tubulin alpha-2 chain	Phagosome (ko04145)	Group 6
